# Supplementary material for: Water mites of the genus Lebertia Neuman, 1880 (Acari, Hydrachnidia, Lebertiidae) from Turkey, with the description of one new species
Source: Zookeys. 2012 Nov 5;(238):23–30. doi: 10.3897/zookeys.238.3861 (PMC3496942; doi:10.3897/zookeys.238.3861)
Supplement: XML Treatment for Lebertia (Lebertia) castalia [file zookeys.238.3861-treatment1.xml]

<!DOCTYPE tp:taxon-treatment
  PUBLIC "-//TaxonX//DTD Taxonomic Treatment Publishing DTD v0 20100105//EN" "tax-treatment-NSO.dtd">
<tp:taxon-treatment xmlns:tp="http://www.plazi.org/taxpub"><tp:treatment-meta><mixed-citation publication-type="journal"><person-group><name><surname>Gülle</surname><given-names>Pınar</given-names></name><name><surname>Boyacı</surname><given-names>Yunus Ömer</given-names></name></person-group><article-title>Water mites of the genus 
                    <italic>Lebertia</italic> Neuman, 1880 (Acari, Hydrachnidia, Lebertiidae) from Turkey, with the description of one new species
                </article-title><source>Zookeys</source><day>5</day><month>11</month><year>2012</year><volume>2012</volume><issue>238</issue><fpage>23</fpage><lpage>30</lpage><pub-id pub-id-type="doi">10.3897/zookeys.238.3861</pub-id></mixed-citation></tp:treatment-meta><tp:nomenclature><tp:taxon-name>
                            <tp:taxon-name-part taxon-name-part-type="genus">Lebertia</tp:taxon-name-part>
                            (<tp:taxon-name-part taxon-name-part-type="subgenus">Lebertia</tp:taxon-name-part>)
                            <tp:taxon-name-part taxon-name-part-type="species">castalia</tp:taxon-name-part>
                        <object-id xmlns:xlink="http://www.w3.org/1999/xlink" xlink:type="simple">http://species-id.net/wiki/Lebertia_castalia</object-id>
								</tp:taxon-name><tp:taxon-authority>Viets, 1925</tp:taxon-authority></tp:nomenclature><tp:treatment-sec sec-type="New records"><title>New records.</title><p><bold>Antalya Province:</bold>21.07.2009, <named-content xmlns:xlink="http://www.w3.org/1999/xlink" content-type="dwc:verbatimCoordinates" xlink:type="simple">37°03.03'N, 31°36.09'E</named-content>, 4/4, 665m a.s.l., spring with <italic><tp:taxon-name>Fontinalis</tp:taxon-name></italic> mosses and water cress, İbradı; 09.04.2010, <named-content xmlns:xlink="http://www.w3.org/1999/xlink" content-type="dwc:verbatimCoordinates" xlink:type="simple">36°54.84'N, 31°09.82'E</named-content>, 0/2, 110m a.s.l., dense filamentous green algae, Aksu stream, Serik, collected by P. Gülle.</p></tp:treatment-sec><tp:treatment-sec sec-type="Former records from Turkey"><title>Former records from Turkey.</title><p>Muş Province (<xref ref-type="bibr" rid="B11">Özkan 1982</xref>); Afyon Province (<xref ref-type="bibr" rid="B1">Aşçı et al. 2006–2007</xref>); Erzurum Province (<xref ref-type="bibr" rid="B2">Boyacı and Özkan 2007</xref>).</p></tp:treatment-sec><tp:treatment-sec sec-type="Distribution"><title>Distribution.</title><p>Central, eastern and northern Europe (<xref ref-type="bibr" rid="B10">Gerecke 2009</xref>).<!--PageBreak--></p></tp:treatment-sec><ref-list><ref id="B11"><mixed-citation xmlns:xlink="http://www.w3.org/1999/xlink" xlink:type="simple"><person-group><name name-style="western"><surname>Özkan</surname><given-names>M</given-names></name></person-group> (<year>1982</year>)<article-title> Doğu Anadolu Su Akarları (Acari, Hydrachnellae) Üzerine Sistematik Araştırmalar-II.</article-title><source>Atatürk Ünivertesi, Fen Fakültesi Dergisi </source><volume>1</volume>: <fpage>145</fpage>-<lpage>163</lpage>.</mixed-citation></ref><ref id="B1"><mixed-citation xmlns:xlink="http://www.w3.org/1999/xlink" xlink:type="simple"><person-group><name name-style="western"><surname>Aşçı</surname><given-names>F</given-names></name><name name-style="western"><surname>Bursalı</surname><given-names>A</given-names></name><name name-style="western"><surname>Özkan</surname><given-names>M</given-names></name></person-group> (<year>2006–2007</year>)<source> Afyonkarahisar İli Su Kenesi (Acari; Hydrachnidia) Faunası. Süleyman Demirel Üniversitesi, Eğirdir Su Ürünleri Fakültesi Dergisi 2–3 (1–2): 46–49.</source></mixed-citation></ref><ref id="B2"><mixed-citation xmlns:xlink="http://www.w3.org/1999/xlink" xlink:type="simple"><person-group><name name-style="western"><surname>Boyacı</surname><given-names>YÖ</given-names></name><name name-style="western"><surname>Özkan</surname><given-names>M</given-names></name></person-group> (<year>2007</year>)<article-title> Dumlu Çayı ve Akdağ Suyu Su Kenelerinin (Acari, Hydrachnidia) Sistematik ve Ekolojik Yönden İncelenmesi.</article-title><source>Ege Üniversitesi Su Ürünleri Dergisi </source><volume>24</volume>(<issue>1–2</issue>): <fpage>113</fpage>-<lpage>115</lpage>.</mixed-citation></ref><ref id="B10"><mixed-citation xmlns:xlink="http://www.w3.org/1999/xlink" xlink:type="simple"><person-group><name name-style="western"><surname>Gerecke</surname><given-names>R</given-names></name></person-group> (<year>2009</year>)<article-title> Revisional studies on the European species of the water mite genus <italic>Lebertia</italic> Neumann, 1880 (Acari: Hydrachnidia: Lebertiidae).</article-title><source>Abhandlungen der Senckenbergischen Gesellschaft für Naturforschung </source><volume>566</volume>: <fpage>1</fpage>-<lpage>144</lpage>.</mixed-citation></ref></ref-list></tp:taxon-treatment>
