# Supplementary material for: Water mites of the genus Lebertia Neuman, 1880 (Acari, Hydrachnidia, Lebertiidae) from Turkey, with the description of one new species
Source: Zookeys. 2012 Nov 5;(238):23–30. doi: 10.3897/zookeys.238.3861 (PMC3496942; doi:10.3897/zookeys.238.3861)
Supplement: XML Treatment for Lebertia (Lebertia) glabra [file zookeys.238.3861-treatment2.xml]

<!DOCTYPE tp:taxon-treatment
  PUBLIC "-//TaxonX//DTD Taxonomic Treatment Publishing DTD v0 20100105//EN" "tax-treatment-NSO.dtd">
<tp:taxon-treatment xmlns:tp="http://www.plazi.org/taxpub"><tp:treatment-meta><mixed-citation publication-type="journal"><person-group><name><surname>Gülle</surname><given-names>Pınar</given-names></name><name><surname>Boyacı</surname><given-names>Yunus Ömer</given-names></name></person-group><article-title>Water mites of the genus 
                    <italic>Lebertia</italic> Neuman, 1880 (Acari, Hydrachnidia, Lebertiidae) from Turkey, with the description of one new species
                </article-title><source>Zookeys</source><day>5</day><month>11</month><year>2012</year><volume>2012</volume><issue>238</issue><fpage>23</fpage><lpage>30</lpage><pub-id pub-id-type="doi">10.3897/zookeys.238.3861</pub-id></mixed-citation></tp:treatment-meta><tp:nomenclature><tp:taxon-name>
                            <tp:taxon-name-part taxon-name-part-type="genus">Lebertia</tp:taxon-name-part>
                            (<tp:taxon-name-part taxon-name-part-type="subgenus">Lebertia</tp:taxon-name-part>)
                            <tp:taxon-name-part taxon-name-part-type="species">glabra</tp:taxon-name-part>
                        <object-id xmlns:xlink="http://www.w3.org/1999/xlink" xlink:type="simple">http://species-id.net/wiki/Lebertia_glabra</object-id>
								</tp:taxon-name><tp:taxon-authority>Thor, 1897</tp:taxon-authority></tp:nomenclature><tp:treatment-sec sec-type="New records"><title>New records.</title><p><bold>Burdur Province:</bold> 24.05.2008, <named-content xmlns:xlink="http://www.w3.org/1999/xlink" content-type="dwc:verbatimCoordinates" xlink:type="simple">37°24.43'N, 29°48.72'E</named-content>, 4/5, 1050m a.s.l., small stream feeding pond, İncekiniş, Karamanlı; 18.06.2008, <named-content xmlns:xlink="http://www.w3.org/1999/xlink" content-type="dwc:verbatimCoordinates" xlink:type="simple">37°44.48'N, 30°31.16'E</named-content>, 4/3, 980m a.s.l., stream with sandy bottom, Andık stream; 18.05.2008, <named-content xmlns:xlink="http://www.w3.org/1999/xlink" content-type="dwc:verbatimCoordinates" xlink:type="simple">37°35.34'N, 29°54.64'E</named-content>, 4/3, 1100m a.s.l., spring under agricultural and anthropogenic effect, Güneykent, Uluharman; 23.06.2008, <named-content xmlns:xlink="http://www.w3.org/1999/xlink" content-type="dwc:verbatimCoordinates" xlink:type="simple">37°39.00'N, 30°28.48'E</named-content>, 2/1, 1060m a.s.l., Aksu Spring; 17.7.2008, <named-content xmlns:xlink="http://www.w3.org/1999/xlink" content-type="dwc:verbatimCoordinates" xlink:type="simple">37°03.47'N, 29°40.98'E</named-content>, 7/2,1180m a.s.l., Kocayayla, Kozağaç; 04.08.2008, <named-content xmlns:xlink="http://www.w3.org/1999/xlink" content-type="dwc:verbatimCoordinates" xlink:type="simple">37°45.44'N, 20°59.66'E</named-content>, 2/6, 1330m a.s.l., small stream with organic pollution (small amount of farm animal feces discharge was observed), Ulupınar; 10.07.2008, <named-content xmlns:xlink="http://www.w3.org/1999/xlink" content-type="dwc:verbatimCoordinates" xlink:type="simple">36°59.12'N, 29°29.08'E</named-content>, 9/3, 1185m a.s.l., small slow flowing stream, Ballık Maşat, Altınyayla; 14.5.2008, <named-content xmlns:xlink="http://www.w3.org/1999/xlink" content-type="dwc:verbatimCoordinates" xlink:type="simple">36°57.02'N, 29°23.01'E</named-content>, 8/2, 1250m a.s.l., Elmalıyurt stream; 09.06.2008, <named-content xmlns:xlink="http://www.w3.org/1999/xlink" content-type="dwc:verbatimCoordinates" xlink:type="simple">37°24.04'N, 30°25.05'E</named-content>, 12/8, 1215m a.s.l., small spring with sandy and gravel bottom, Hasanpaşa, Tefenni; 03.06.2008, <named-content xmlns:xlink="http://www.w3.org/1999/xlink" content-type="dwc:verbatimCoordinates" xlink:type="simple">36°59.09'N, 29°23.90'E</named-content>, 5/8, 1080m a.s.l., small spring, İbecik, Altınyayla, collected by Y. Ö. Boyacı. <bold>Isparta Province:</bold> 16.06.2008, <named-content xmlns:xlink="http://www.w3.org/1999/xlink" content-type="dwc:verbatimCoordinates" xlink:type="simple">37°42.56'N, 31°20.16'E</named-content>, 12/20, 1290m a.s.l., small spring with gravel bottom, Pınargözü, Yenişarbademli; 13.9.2008, <named-content xmlns:xlink="http://www.w3.org/1999/xlink" content-type="dwc:verbatimCoordinates" xlink:type="simple">38°19.15'N, 31°12.32'E</named-content>, 5/8, 1060m a.s.l., spring with gravel bottom with sparse algae and aquatic plants, near trout farm, Yalvaç; 19.08.2008, <named-content xmlns:xlink="http://www.w3.org/1999/xlink" content-type="dwc:verbatimCoordinates" xlink:type="simple">37°34.00'N, 30°52.63'E</named-content>, 6/8, 945m a.s.l., fast flowing stream with clear water, Eğirdir; 22.08.2008, <named-content xmlns:xlink="http://www.w3.org/1999/xlink" content-type="dwc:verbatimCoordinates" xlink:type="simple">37°33.23'N, 31°18.80'E</named-content>, 3/6, 1300m a.s.l., spring, Yaylabeli village, Sütçüler; 21.08.2008, <named-content xmlns:xlink="http://www.w3.org/1999/xlink" content-type="dwc:verbatimCoordinates" xlink:type="simple">37°34.00'N, 30°52.63'E</named-content>, 7/14, 455m a.s.l., fast flowing stream with gravel bottom, Çandır, Sütçüler; 18.07.2008, 17.08.2008, <named-content xmlns:xlink="http://www.w3.org/1999/xlink" content-type="dwc:verbatimCoordinates" xlink:type="simple">37°45.82'N, 31°02.00'E</named-content>, 8/8, 6/8, 1190m a.s.l., fast flowing stream with gravel and sandy bottom, Köprüçay river, Pazarköy, collected by Y. Ö. Boyacı. <bold>Antalya Province:</bold> 18.10.2009,<named-content xmlns:xlink="http://www.w3.org/1999/xlink" content-type="dwc:verbatimCoordinates" xlink:type="simple">36°30.52'N, 32°18.16'E</named-content>, 5/3, 265m a.s.l., helocrene spring, Alanya; 23.07.2009,<named-content xmlns:xlink="http://www.w3.org/1999/xlink" content-type="dwc:verbatimCoordinates" xlink:type="simple">36°43.40'N, 32°12.43'E</named-content>, 4/2, 560m a.s.l., rheocrene spring with stony bottom, Alara River, Gündoğmuş, collected by P. Gülle. <bold>Afyonkarahisar Province:</bold> 24.05.2008, <named-content xmlns:xlink="http://www.w3.org/1999/xlink" content-type="dwc:verbatimCoordinates" xlink:type="simple">37°51.81'N, 30°02.34'E</named-content>, 9/6, 890m a.s.l., small stream with muddy bottom, Başmakçı; 18.06.2008, <named-content xmlns:xlink="http://www.w3.org/1999/xlink" content-type="dwc:verbatimCoordinates" xlink:type="simple">38°00.14'N, 30°08.09'E</named-content>, 1/3, 1125m a.s.l., Pınarlı stream, collected by Y. Ö. Boyacı. <bold>Denizli Province:</bold> 23.08.2008, <named-content xmlns:xlink="http://www.w3.org/1999/xlink" content-type="dwc:verbatimCoordinates" xlink:type="simple">36°59.44'N, 29°33.62'E</named-content>, 8/12, 1205m a.s.l., Gürsu stream, Çameli, collected by Y. Ö. Boyacı. <bold>Konya Province:</bold> 05.07.2009, <named-content xmlns:xlink="http://www.w3.org/1999/xlink" content-type="dwc:verbatimCoordinates" xlink:type="simple">37°51.74'N, 31°38.38'E</named-content>, 11/5, 965m a.s.l., stream with muddy bottom covered by algae, Üstünler, Beyşehir, Konya, collected by Y. Ö. Boyacı.</p></tp:treatment-sec><tp:treatment-sec sec-type="Former records from Turkey"><title>Former records from Turkey.</title><p>Niğde Province (as <italic><tp:taxon-name>Lebertia lineata</tp:taxon-name></italic>, <xref ref-type="bibr" rid="B14">Smit 1995</xref>).</p></tp:treatment-sec><tp:treatment-sec sec-type="Distribution"><title>Distribution.</title><p>West Palaearctic (<xref ref-type="bibr" rid="B10">Gerecke 2009</xref>).</p></tp:treatment-sec><ref-list><ref id="B14"><mixed-citation xmlns:xlink="http://www.w3.org/1999/xlink" xlink:type="simple"><person-group><name name-style="western"><surname>Smit</surname><given-names>H</given-names></name></person-group> (<year>1995</year>)<article-title> New records of water mites from Turkey, with 11 species new for the Turkish Fauna (Acari, Hydrachnellae).</article-title><source>Storkia </source><volume>4</volume>: <fpage>10</fpage>-<lpage>15</lpage>.</mixed-citation></ref><ref id="B10"><mixed-citation xmlns:xlink="http://www.w3.org/1999/xlink" xlink:type="simple"><person-group><name name-style="western"><surname>Gerecke</surname><given-names>R</given-names></name></person-group> (<year>2009</year>)<article-title> Revisional studies on the European species of the water mite genus <italic>Lebertia</italic> Neumann, 1880 (Acari: Hydrachnidia: Lebertiidae).</article-title><source>Abhandlungen der Senckenbergischen Gesellschaft für Naturforschung </source><volume>566</volume>: <fpage>1</fpage>-<lpage>144</lpage>.</mixed-citation></ref></ref-list></tp:taxon-treatment>
