# Supplementary material for: Water mites of the genus Lebertia Neuman, 1880 (Acari, Hydrachnidia, Lebertiidae) from Turkey, with the description of one new species
Source: Zookeys. 2012 Nov 5;(238):23–30. doi: 10.3897/zookeys.238.3861 (PMC3496942; doi:10.3897/zookeys.238.3861)
Supplement: XML Treatment for Lebertia (Lebertia) maculosa [file zookeys.238.3861-treatment3.xml]

<!DOCTYPE tp:taxon-treatment
  PUBLIC "-//TaxonX//DTD Taxonomic Treatment Publishing DTD v0 20100105//EN" "tax-treatment-NSO.dtd">
<tp:taxon-treatment xmlns:tp="http://www.plazi.org/taxpub"><tp:treatment-meta><mixed-citation publication-type="journal"><person-group><name><surname>Gülle</surname><given-names>Pınar</given-names></name><name><surname>Boyacı</surname><given-names>Yunus Ömer</given-names></name></person-group><article-title>Water mites of the genus 
                    <italic>Lebertia</italic> Neuman, 1880 (Acari, Hydrachnidia, Lebertiidae) from Turkey, with the description of one new species
                </article-title><source>Zookeys</source><day>5</day><month>11</month><year>2012</year><volume>2012</volume><issue>238</issue><fpage>23</fpage><lpage>30</lpage><pub-id pub-id-type="doi">10.3897/zookeys.238.3861</pub-id></mixed-citation></tp:treatment-meta><tp:nomenclature><tp:taxon-name>
                            <tp:taxon-name-part taxon-name-part-type="genus">Lebertia</tp:taxon-name-part>
                            (<tp:taxon-name-part taxon-name-part-type="subgenus">Lebertia</tp:taxon-name-part>)
                            <tp:taxon-name-part taxon-name-part-type="species">maculosa</tp:taxon-name-part>
                        <object-id xmlns:xlink="http://www.w3.org/1999/xlink" xlink:type="simple">http://species-id.net/wiki/Lebertia_maculosa</object-id>
								</tp:taxon-name><tp:taxon-authority>Koenike, 1902</tp:taxon-authority></tp:nomenclature><tp:treatment-sec sec-type="Former records from Turkey"><title>Former records from Turkey.</title><p>Rize Province (<xref ref-type="bibr" rid="B13">Pešić et al. 2007</xref>).</p></tp:treatment-sec><tp:treatment-sec sec-type="Distribution"><title>Distribution.</title><p>Central, western and southeastern Europe (<xref ref-type="bibr" rid="B10">Gerecke 2009</xref>).</p></tp:treatment-sec><ref-list><ref id="B13"><mixed-citation xmlns:xlink="http://www.w3.org/1999/xlink" xlink:type="simple"><person-group><name name-style="western"><surname>Pešić</surname><given-names>V</given-names></name><name name-style="western"><surname>Ağırbaş</surname><given-names>E</given-names></name><name name-style="western"><surname>Turan</surname><given-names>D</given-names></name></person-group> (<year>2007</year>)<article-title> A contribution to the knowledge of the water mite fauna of runnig waters draining to the Eastern Black Sea coast of Turkey.</article-title><source>Lauterbornia </source><volume>59</volume>: <fpage>45</fpage>-<lpage>52</lpage>.</mixed-citation></ref><ref id="B10"><mixed-citation xmlns:xlink="http://www.w3.org/1999/xlink" xlink:type="simple"><person-group><name name-style="western"><surname>Gerecke</surname><given-names>R</given-names></name></person-group> (<year>2009</year>)<article-title> Revisional studies on the European species of the water mite genus <italic>Lebertia</italic> Neumann, 1880 (Acari: Hydrachnidia: Lebertiidae).</article-title><source>Abhandlungen der Senckenbergischen Gesellschaft für Naturforschung </source><volume>566</volume>: <fpage>1</fpage>-<lpage>144</lpage>.</mixed-citation></ref></ref-list></tp:taxon-treatment>
