# Supplementary material for: Water mites of the genus Lebertia Neuman, 1880 (Acari, Hydrachnidia, Lebertiidae) from Turkey, with the description of one new species
Source: Zookeys. 2012 Nov 5;(238):23–30. doi: 10.3897/zookeys.238.3861 (PMC3496942; doi:10.3897/zookeys.238.3861)
Supplement: XML Treatment for Lebertia (Lebertia) martini [file zookeys.238.3861-treatment5.xml]

<!DOCTYPE tp:taxon-treatment
  PUBLIC "-//TaxonX//DTD Taxonomic Treatment Publishing DTD v0 20100105//EN" "tax-treatment-NSO.dtd">
<tp:taxon-treatment xmlns:tp="http://www.plazi.org/taxpub"><tp:treatment-meta><mixed-citation publication-type="journal"><person-group><name><surname>Gülle</surname><given-names>Pınar</given-names></name><name><surname>Boyacı</surname><given-names>Yunus Ömer</given-names></name></person-group><article-title>Water mites of the genus 
                    <italic>Lebertia</italic> Neuman, 1880 (Acari, Hydrachnidia, Lebertiidae) from Turkey, with the description of one new species
                </article-title><source>Zookeys</source><day>5</day><month>11</month><year>2012</year><volume>2012</volume><issue>238</issue><fpage>23</fpage><lpage>30</lpage><pub-id pub-id-type="doi">10.3897/zookeys.238.3861</pub-id></mixed-citation></tp:treatment-meta><tp:nomenclature><tp:taxon-name>
                            <tp:taxon-name-part taxon-name-part-type="genus">Lebertia</tp:taxon-name-part>
                            (<tp:taxon-name-part taxon-name-part-type="subgenus">Lebertia</tp:taxon-name-part>)
                            <tp:taxon-name-part taxon-name-part-type="species">martini</tp:taxon-name-part>
                        <object-id xmlns:xlink="http://www.w3.org/1999/xlink" xlink:type="simple">urn:lsid:zoobank.org:act:EAA7D6D6-A984-4154-9FE5-74978A11971F</object-id>
								<object-id xmlns:xlink="http://www.w3.org/1999/xlink" xlink:type="simple">http://species-id.net/wiki/Lebertia_martini</object-id>
								</tp:taxon-name><tp:taxon-status xmlns:xlink="http://www.w3.org/1999/xlink" xlink:type="simple">sp. n.</tp:taxon-status></tp:nomenclature><tp:treatment-sec sec-type="Type series"><title>Type series.</title><p>Holotype male, Darıbükü spring, Sütçüler, Isparta, 17.08.2008, <named-content xmlns:xlink="http://www.w3.org/1999/xlink" content-type="dwc:verbatimCoordinates" xlink:type="simple">37°33.66'N, 31°11.84'E</named-content>, 870m a.s.l., leg. Y. Ö. Boyacı. Paratypes: 4 females, same data as holotype. Paratypes: 2 female, seepage spring feeding the Köprüçay river, Pazarköy, Isparta, 22.06.2008, <named-content xmlns:xlink="http://www.w3.org/1999/xlink" content-type="dwc:verbatimCoordinates" xlink:type="simple">37°45.82'N, 31°2.00'E</named-content>, 1190m a.s.l., leg. Y. Ö. Boyacı; Paratypes: 2 female and 3 male, Gürsu spring, Çameli, Denizli, 23.08.2008, <named-content xmlns:xlink="http://www.w3.org/1999/xlink" content-type="dwc:verbatimCoordinates" xlink:type="simple">36°59.44'N, 29°33.62'E</named-content>, 1500m a.s.l., leg. Y. Ö. Boyacı. Type material dissected and slide mounted in Hoyer’s fluid, deposited at the Faculty of Fisheries, Süleyman Demirel University, Isparta, Turkey.</p></tp:treatment-sec><tp:treatment-sec sec-type="Diagnosis"><title>Diagnosis. </title><p>Integument lineated. Dorsum with four paired median plates Dc-1-4 (<xref ref-type="fig" rid="F1">Fig. 1a</xref>). Legs without swimming setae. Palp relatively small and stout; P-3 with paired dorsal setae located far proximally, tips of distomedial setae not extending beyond the tip of P-5, dorsodistal seta distanced from distal segment edge (<xref ref-type="fig" rid="F2">Fig. 2a</xref>).</p><fig id="F1" position="float" orientation="portrait"><label>Figure 1.</label><caption><p><italic><tp:taxon-name>Lebertia (Lebertia) martini</tp:taxon-name></italic> sp. n., Female: <bold>a</bold> idiosoma, dorsal view <bold>b</bold> idiosoma, ventral view, Male: <bold>c</bold> idiosoma, ventral view.</p></caption></fig></tp:treatment-sec><tp:treatment-sec sec-type="Description"><title>Description.</title><p><bold>Both sexes.</bold> Integument dorsally and ventrally lineated. Dorsum with four paired median plates (equal in size in the both sexes) Dc-1-4, Dc-1 largest, triangular in shape and bearing the postocular setae, Dc-3 oval, Dc-2 and -4 much smaller and circular (<xref ref-type="fig" rid="F1">Fig. 1a</xref>). Dorsoglandularia relatively large. Leg setation inconspicuous, no swimming setae present; number of ventral setae on IV-L-5-6: 7 and 3 respectively. Excretory pore unsclerotized. Palp relatively small and very stout; P-3 with tips of distal setae not extending beyond tip of P-5, dorsal mediodistal seta distanced from segment edge, paired dorsal setae located close together far proximally near segment base.</p><p>Male. (holotype, in parentheses variability of the paratypes given as mean, n = 3): Idiosoma L/W 275 (285)/165 (166) (<xref ref-type="fig" rid="F1">Fig. 1c</xref>), integument dorsally and ventrally lineated. Capitular bay 30 (33), Cx–I mL 38 (38), capitulum 165 (171), chelicera 160 (162) (<xref ref-type="fig" rid="F2">Fig. 2b</xref>), claw 14 (17) (<xref ref-type="fig" rid="F2">Fig. 2c</xref>). Palp: total L 195, L/H: P-1, 17/23 (18/23); P-2, 50/47 (49/46); P-3, 53/40 (50/40); P-4, 56/25 (55/25); P-5, 19/8 (19/8). Coxae covering most of the ventral surface; posterior margin of Cx-IV smooth, not including posterior glandularia. Genital flap L 56 (58), distance between genital flap<!--PageBreak--> and posterior tip of the idiosoma 57 (59) (<xref ref-type="fig" rid="F1">Fig. 1c</xref>). Leg segments L and total L: I-L: 22,27,23,31,39,46 = 188; II-L: 27,33,29,37,46,56 = 228; III-L: 31,37,33,44,57,55 = 257; IV-L: 40,37,45,52,68,56 = 298.</p><p>Female. (allotype,in parentheses variability of the paratypes given as mean, n = 8): Idiosoma L/W 340 (344)/200 (203). Capitular bay 33 (34), Cx-I mL 60 (61), capitulum 168 (170), chelicerae 158 (161),claw 17 (17). Palp: total L 197, L/H: P-1, 20 (21)/20 (20); P-2, 55 (55)/53 (53); P-3, 48 (48)/37 (37); P-4, 53 (54)/30 (30); P-5, 21 (22)/9 (9), distance between anterior edge of Cx-I and posterior mar<!--PageBreak-->gin of Cx-IV 307 (309). Genital flap, L 73 (74), distance between genital flap and posterior tip of the idiosoma 58 (58) (<xref ref-type="fig" rid="F1">Fig. 1b</xref>). Leg segments L and total L: I-L: 23,29,25,35,42,50=204; II-L: 28,35,31,38,49,58=239; III-L: 31,37,35,49,58,57=267; IV-L: 40,38,48,55,70,71=322.</p><fig id="F2" position="float" orientation="portrait"><label>Figure 2.</label><caption><p><italic><tp:taxon-name>Lebertia (Lebertia) martini</tp:taxon-name></italic> sp. n., Male: <bold>a</bold> gnathosoma <bold>b</bold> chelicera <bold>c</bold> IV-L-5-6.</p></caption><graphic xmlns:xlink="http://www.w3.org/1999/xlink" xlink:href="ZooKeys-238-023-g002.jpg" position="float" orientation="portrait" xlink:type="simple"/></fig></tp:treatment-sec><tp:treatment-sec sec-type="Discussion"><title>Discussion.</title><p><italic><tp:taxon-name>Lebertia martini</tp:taxon-name></italic> sp. n.is the first <italic><tp:taxon-name>Lebertia</tp:taxon-name></italic> species having dorsal plates to be recorded from the Palaearctic. Presence of these plates, combined with the very stout palps will allow an easy distinction from all other <italic><tp:taxon-name>Lebertia</tp:taxon-name></italic> species in the region (<xref ref-type="bibr" rid="B10">Gerecke 2009</xref>). <italic><tp:taxon-name>Lebertia ventriscutata</tp:taxon-name></italic> Cook, 1974, the only further known species of the genus bearing dorsal plates was described from a spring habitat in North America (Michigan - <xref ref-type="bibr" rid="B5">Cook 1974</xref>), is obviously not related to <italic><tp:taxon-name>Lebertia martini</tp:taxon-name></italic>. Among others, it differs strongly in the shape of the palp and the extreme extension of the male coxal field which forms a shield completely surrounding the genital field (<xref ref-type="bibr" rid="B5">Cook 1974</xref>).</p></tp:treatment-sec><tp:treatment-sec sec-type="Etymology"><title>Etymology.</title><p>The species name is given in honour of the water mite specialist Dr Peter Martin (Kiel).</p></tp:treatment-sec><tp:treatment-sec sec-type="Habitat"><title>Habitat.</title><p>Crenobiontic species.</p></tp:treatment-sec><ref-list><ref id="B10"><mixed-citation xmlns:xlink="http://www.w3.org/1999/xlink" xlink:type="simple"><person-group><name name-style="western"><surname>Gerecke</surname><given-names>R</given-names></name></person-group> (<year>2009</year>)<article-title> Revisional studies on the European species of the water mite genus <italic>Lebertia</italic> Neumann, 1880 (Acari: Hydrachnidia: Lebertiidae).</article-title><source>Abhandlungen der Senckenbergischen Gesellschaft für Naturforschung </source><volume>566</volume>: <fpage>1</fpage>-<lpage>144</lpage>.</mixed-citation></ref><ref id="B5"><mixed-citation xmlns:xlink="http://www.w3.org/1999/xlink" xlink:type="simple"><person-group><name name-style="western"><surname>Cook</surname><given-names>DR</given-names></name></person-group> (<year>1974</year>)<article-title> Water Mite Genera and Subgenera.</article-title><source>Memoirs American Entomological Institute, </source><volume>21</volume>: <fpage>1</fpage>-<lpage>860</lpage>.</mixed-citation></ref></ref-list></tp:taxon-treatment>
