# Supplementary material for: Water mites of the genus Lebertia Neuman, 1880 (Acari, Hydrachnidia, Lebertiidae) from Turkey, with the description of one new species
Source: Zookeys. 2012 Nov 5;(238):23–30. doi: 10.3897/zookeys.238.3861 (PMC3496942; doi:10.3897/zookeys.238.3861)
Supplement: XML Treatment for Lebertia (Pilolebertia) porosa [file zookeys.238.3861-treatment6.xml]

<!DOCTYPE tp:taxon-treatment
  PUBLIC "-//TaxonX//DTD Taxonomic Treatment Publishing DTD v0 20100105//EN" "tax-treatment-NSO.dtd">
<tp:taxon-treatment xmlns:tp="http://www.plazi.org/taxpub"><tp:treatment-meta><mixed-citation publication-type="journal"><person-group><name><surname>Gülle</surname><given-names>Pınar</given-names></name><name><surname>Boyacı</surname><given-names>Yunus Ömer</given-names></name></person-group><article-title>Water mites of the genus 
                    <italic>Lebertia</italic> Neuman, 1880 (Acari, Hydrachnidia, Lebertiidae) from Turkey, with the description of one new species
                </article-title><source>Zookeys</source><day>5</day><month>11</month><year>2012</year><volume>2012</volume><issue>238</issue><fpage>23</fpage><lpage>30</lpage><pub-id pub-id-type="doi">10.3897/zookeys.238.3861</pub-id></mixed-citation></tp:treatment-meta><tp:nomenclature><tp:taxon-name>
                            <tp:taxon-name-part taxon-name-part-type="genus">Lebertia</tp:taxon-name-part>
                            (<tp:taxon-name-part taxon-name-part-type="subgenus">Pilolebertia</tp:taxon-name-part>)
                            <tp:taxon-name-part taxon-name-part-type="species">porosa</tp:taxon-name-part>
                        <object-id xmlns:xlink="http://www.w3.org/1999/xlink" xlink:type="simple">http://species-id.net/wiki/Lebertia_porosa</object-id>
								</tp:taxon-name><tp:taxon-authority>Thor, 1900</tp:taxon-authority></tp:nomenclature><tp:treatment-sec sec-type="New records"><title>New records.</title><p><bold>Burdur Province:</bold> 20.05.2008, <named-content xmlns:xlink="http://www.w3.org/1999/xlink" content-type="dwc:verbatimCoordinates" xlink:type="simple">37°13.17'N, 29°41.86'E</named-content>, 7/10, 995m a.s.l., small stream with sandy bottom, Beyköy, Gölhisar; 20.09.2009, <named-content xmlns:xlink="http://www.w3.org/1999/xlink" content-type="dwc:verbatimCoordinates" xlink:type="simple">37°02.16'N, 29°48.73'E</named-content>, 8/13, 1400 m a.s.l., small spring with sandy bottom, Güllük, Söğüt, collected by Y. Ö. Boyacı. <bold>Antalya Province:</bold> 01.08.2008, <named-content xmlns:xlink="http://www.w3.org/1999/xlink" content-type="dwc:verbatimCoordinates" xlink:type="simple">37°04.72'N, 30°34.77'E</named-content>, 3/6, 305m a.s.l., reeds and reservoir channel with dense growth of submerged plants (<italic><tp:taxon-name>Ceratophyllum</tp:taxon-name></italic>), Yağca village, Kırkgöz; 29.07.2009, <named-content xmlns:xlink="http://www.w3.org/1999/xlink" content-type="dwc:verbatimCoordinates" xlink:type="simple">37°07.37'N, 31°13.05'E</named-content>, 0/2, 165m a.s.l., main stream bed, Köprüçay Beşkonak village, Manavgat, collected by P. Gülle.</p></tp:treatment-sec><tp:treatment-sec sec-type="Former records from Turkey"><title>Former records from Turkey.</title><p>Konya Province (<xref ref-type="bibr" rid="B14">Smit 1995</xref>); Afyon Province (<xref ref-type="bibr" rid="B1">Aşçı et al. 2006–2007</xref>); Erzurum Province (as <italic><tp:taxon-name>Lebertia leioderma</tp:taxon-name></italic>, <xref ref-type="bibr" rid="B11">Özkan 1982</xref>; as <italic><tp:taxon-name>Lebertia leioderma</tp:taxon-name></italic>, <xref ref-type="bibr" rid="B2">Boyacı and Özkan 2007</xref>); Elazığ Province (as <italic><tp:taxon-name>Lebertia leioderma</tp:taxon-name></italic>, <xref ref-type="bibr" rid="B7">Erman and Özkan 2000</xref>; as <italic><tp:taxon-name>Lebertia leioderma</tp:taxon-name></italic>, <xref ref-type="bibr" rid="B8">Erman et al. 2006</xref>).</p></tp:treatment-sec><tp:treatment-sec sec-type="Distribution"><title>Distribution.</title><p>Holarctic (<xref ref-type="bibr" rid="B10">Gerecke 2009</xref>).</p></tp:treatment-sec><ref-list><ref id="B14"><mixed-citation xmlns:xlink="http://www.w3.org/1999/xlink" xlink:type="simple"><person-group><name name-style="western"><surname>Smit</surname><given-names>H</given-names></name></person-group> (<year>1995</year>)<article-title> New records of water mites from Turkey, with 11 species new for the Turkish Fauna (Acari, Hydrachnellae).</article-title><source>Storkia </source><volume>4</volume>: <fpage>10</fpage>-<lpage>15</lpage>.</mixed-citation></ref><ref id="B1"><mixed-citation xmlns:xlink="http://www.w3.org/1999/xlink" xlink:type="simple"><person-group><name name-style="western"><surname>Aşçı</surname><given-names>F</given-names></name><name name-style="western"><surname>Bursalı</surname><given-names>A</given-names></name><name name-style="western"><surname>Özkan</surname><given-names>M</given-names></name></person-group> (<year>2006–2007</year>)<source> Afyonkarahisar İli Su Kenesi (Acari; Hydrachnidia) Faunası. Süleyman Demirel Üniversitesi, Eğirdir Su Ürünleri Fakültesi Dergisi 2–3 (1–2): 46–49.</source></mixed-citation></ref><ref id="B11"><mixed-citation xmlns:xlink="http://www.w3.org/1999/xlink" xlink:type="simple"><person-group><name name-style="western"><surname>Özkan</surname><given-names>M</given-names></name></person-group> (<year>1982</year>)<article-title> Doğu Anadolu Su Akarları (Acari, Hydrachnellae) Üzerine Sistematik Araştırmalar-II.</article-title><source>Atatürk Ünivertesi, Fen Fakültesi Dergisi </source><volume>1</volume>: <fpage>145</fpage>-<lpage>163</lpage>.</mixed-citation></ref><ref id="B2"><mixed-citation xmlns:xlink="http://www.w3.org/1999/xlink" xlink:type="simple"><person-group><name name-style="western"><surname>Boyacı</surname><given-names>YÖ</given-names></name><name name-style="western"><surname>Özkan</surname><given-names>M</given-names></name></person-group> (<year>2007</year>)<article-title> Dumlu Çayı ve Akdağ Suyu Su Kenelerinin (Acari, Hydrachnidia) Sistematik ve Ekolojik Yönden İncelenmesi.</article-title><source>Ege Üniversitesi Su Ürünleri Dergisi </source><volume>24</volume>(<issue>1–2</issue>): <fpage>113</fpage>-<lpage>115</lpage>.</mixed-citation></ref><ref id="B7"><mixed-citation xmlns:xlink="http://www.w3.org/1999/xlink" xlink:type="simple"><person-group><name name-style="western"><surname>Erman</surname><given-names>O</given-names></name><name name-style="western"><surname>Özkan</surname><given-names>M</given-names></name></person-group> (<year>2000</year>)<article-title> Elazığ İli Su Kenesi (Hydrachnellae, Acari) Faunası.</article-title><source>Fırat Üniversitesi Fen ve Mühendislik Bilimleri Dergisi </source><volume>12</volume> (<issue>2</issue>): <fpage>19</fpage>-<lpage>28</lpage>.</mixed-citation></ref><ref id="B8"><mixed-citation xmlns:xlink="http://www.w3.org/1999/xlink" xlink:type="simple"><person-group><name name-style="western"><surname>Erman</surname><given-names>O</given-names></name><name name-style="western"><surname>Tellioğlu</surname><given-names>A</given-names></name><name name-style="western"><surname>Orhan</surname><given-names>O</given-names></name><name name-style="western"><surname>Çitil</surname><given-names>C</given-names></name><name name-style="western"><surname>Özkan</surname><given-names>M</given-names></name></person-group> (<year>2006</year>)<article-title> Hazar Gölü ve Behremaz Çayı Su Kenesi (Hydrachnidia: Acari) Faunası ve Mevsimsel Dağılımı.</article-title><source>Fırat Üniversitesi Fen ve Mühendislik Bilimleri Dergisi </source><volume>18</volume> (<issue>1</issue>): <fpage>1</fpage>-<lpage>10</lpage>.</mixed-citation></ref><ref id="B10"><mixed-citation xmlns:xlink="http://www.w3.org/1999/xlink" xlink:type="simple"><person-group><name name-style="western"><surname>Gerecke</surname><given-names>R</given-names></name></person-group> (<year>2009</year>)<article-title> Revisional studies on the European species of the water mite genus <italic>Lebertia</italic> Neumann, 1880 (Acari: Hydrachnidia: Lebertiidae).</article-title><source>Abhandlungen der Senckenbergischen Gesellschaft für Naturforschung </source><volume>566</volume>: <fpage>1</fpage>-<lpage>144</lpage>.</mixed-citation></ref></ref-list></tp:taxon-treatment>
