# Supplementary material for: Water mites of the genus Lebertia Neuman, 1880 (Acari, Hydrachnidia, Lebertiidae) from Turkey, with the description of one new species
Source: Zookeys. 2012 Nov 5;(238):23–30. doi: 10.3897/zookeys.238.3861 (PMC3496942; doi:10.3897/zookeys.238.3861)
Supplement: XML Treatment for Lebertia (Mixolebertia) turcica [file zookeys.238.3861-treatment8.xml]

<!DOCTYPE tp:taxon-treatment
  PUBLIC "-//TaxonX//DTD Taxonomic Treatment Publishing DTD v0 20100105//EN" "tax-treatment-NSO.dtd">
<tp:taxon-treatment xmlns:tp="http://www.plazi.org/taxpub"><tp:treatment-meta><mixed-citation publication-type="journal"><person-group><name><surname>Gülle</surname><given-names>Pınar</given-names></name><name><surname>Boyacı</surname><given-names>Yunus Ömer</given-names></name></person-group><article-title>Water mites of the genus 
                    <italic>Lebertia</italic> Neuman, 1880 (Acari, Hydrachnidia, Lebertiidae) from Turkey, with the description of one new species
                </article-title><source>Zookeys</source><day>5</day><month>11</month><year>2012</year><volume>2012</volume><issue>238</issue><fpage>23</fpage><lpage>30</lpage><pub-id pub-id-type="doi">10.3897/zookeys.238.3861</pub-id></mixed-citation></tp:treatment-meta><tp:nomenclature><tp:taxon-name>
                            <tp:taxon-name-part taxon-name-part-type="genus">Lebertia</tp:taxon-name-part>
                            (<tp:taxon-name-part taxon-name-part-type="subgenus">Mixolebertia</tp:taxon-name-part>)
                            <tp:taxon-name-part taxon-name-part-type="species">turcica</tp:taxon-name-part>
                        <object-id xmlns:xlink="http://www.w3.org/1999/xlink" xlink:type="simple">http://species-id.net/wiki/Lebertia_turcica</object-id>
								</tp:taxon-name><tp:taxon-authority>Bursalı &amp; Özkan, 2004</tp:taxon-authority></tp:nomenclature><tp:treatment-sec sec-type="Former records from Turkey"><title>Former records from Turkey.</title><p>Tokat Province (<xref ref-type="bibr" rid="B3">Bursalı and Özkan 2004</xref>).</p></tp:treatment-sec><tp:treatment-sec sec-type="Distribution"><title>Distribution.</title><p>Turkey (<xref ref-type="bibr" rid="B4">Bursalı et al. 2011</xref>).</p></tp:treatment-sec><ref-list><ref id="B3"><mixed-citation xmlns:xlink="http://www.w3.org/1999/xlink" xlink:type="simple"><person-group><name name-style="western"><surname>Bursalı</surname><given-names>A</given-names></name><name name-style="western"><surname>Özkan</surname><given-names>M</given-names></name></person-group> (<year>2004</year>)<source> A New Record of Water Mite Species <italic>Lebertia turcica</italic> (Lebertiidae, Hydrachnellae, Acari) from Turkey. Bulletin of Pure and Applied Sciences 23A (2): 113–116.</source></mixed-citation></ref><ref id="B4"><mixed-citation xmlns:xlink="http://www.w3.org/1999/xlink" xlink:type="simple"><person-group><name name-style="western"><surname>Bursalı</surname><given-names>A</given-names></name><name name-style="western"><surname>Aşçı</surname><given-names>F</given-names></name><name name-style="western"><surname>Özkan</surname><given-names>M</given-names></name></person-group> (<year>2011</year>)<source><italic>Lebertia insignis</italic> Neuman, 1880 (Acari, Hydrachnidia, Lebertiidae), a new record for the Turkish fauna. Turkey Bulletin of Entomology 1 (1): 27– 30.</source></mixed-citation></ref></ref-list></tp:taxon-treatment>
